# Supplementary material for: Lipoprotein Lipase Activity Does Not Differ in the Serum Environment of Vegans and Omnivores
Source: Nutrients. 2023 Jun 15;15(12):2755. doi: 10.3390/nu15122755 (PMC10303673; doi:10.3390/nu15122755)
Supplement: Supplementary file 1 [file nutrients-15-02755-s001.zip]

Archive with 1 entries (1 files):
- nutrients-2439273-supplementary.pdf
